# Supplementary material for: Three-dimensional anatomy and dorsoventral asymmetry of the mature Marchantia polymorpha meristem develops from a symmetrical gemma meristem
Source: Development. 2024 Nov 29;151(23):dev204349. doi: 10.1242/dev.204349 (PMC11634034; doi:10.1242/dev.204349)
Supplement: Table S1. Table including light spectra and lists of reagents, resources, plasmids and primers [file develop-151-204349-TableS1.xlsx]

## Sheet: Cabinet Spectra
White light conditions used for experiments
Cabinet type: Walk-In Phytotron, Johnson Controls International (JCI)
Day length: continuous
Humidity: N/A
Temperature: 23°C
Far-red enriched conditions used for gametangiophore induction
Cabinet type: Walk-In Phytotron, Johnson Controls International (JCI)
Day length: 16hr light/ 8hr dark
Humidity: 65 %
Temperature: 20°C
Conditions used for long term storage of plant stocks
Cabinet type: Plant Growth Chamber SELECT 41L, Percival Scientific, Inc.
Day length: 8hr light/ 16hr dark
Humidity: N/A
Temperature: 17°C

## Sheet: Reagents and Resources
REAGENT or RESOURCE	SOURCE	IDENTIFIER
Consumables:
Gamborg B5 Medium basal salt mixture	Duchefa	Cat#G0209
MES Monohydrate	Duchefa	Cat#M1503
Sucrose	AppliChem	Cat#A4734
Plant agar	Duchefa	Cat#P1001
Potassium hydroxide (KOH)	Merck	Cat#1.05033
Microbox polypropylene containers, OV80+OVD80 #40 NG/NP	Sac O2, Deinze, Belgium	N/A
Neuhaus N3 Compost	Neuhaus	N/A
Vermiculite, 2-3mm	Gramoflor	Cat#154618
Chlorsulfuron	Sigma Aldrich	Cat#34322
Cefotaxime sodium	Duchefa	Cat#C0111
Formalin solution, neutral buffered, 10%	Sigma-Aldrich	Cat#HT5012
Brij® L23 solution	Sigma	Cat#B4184
Xylitol	Sigma-Aldrich	Cat#X3375
Urea	AppliChem	Cat#A1049
Sodium deoxycholate	TCI	Cat#C0316
Sodium sulfite anhydrous	Fluka	Cat#71989
Sodium Chloride (NaCl)	Merck	Cat#1.06404
Potassium Chloride (KCl)	Sigma-Aldrich	Cat#60130
Sodium phosphate dibasic (Na2HPO4)	Sigma-Aldrich	Cat#S9763
Potassium phosphate monobasic (KH2PO4)	Sigma-Aldrich	Cat#60220
SR 2200 stain	Renaissance Chemicals	N/A
Gene frame® 65 µl, 1.5x 1.6 cm	Thermo Scientific	Cat#AB-0577
Gene frame® 125 µl, 1.7x 2.8 cm	Thermo Scientific	Cat#AB-0578
Silicone Immersion Oil	Olympus	Cat#300CS-30CC
Agarose Low Melt	Roth	Cat#6351.5
CloneAmp HiFi PCR Premix	Takara	Cat#639298
Sodium dichloroisocyanurate (NaDCC)	Sigma Aldrich	Cat#218928
Acetosyringone	Sigma Aldrich	Cat#D134406
Equipment:
Diaphragm Vacuum pump, MZ 2C	Vacuubrand, Wertheim, Germany	N/A
Keyence VHX-7000	Keyence, Osaka, Japan	N/A
VH-ZST Objective Lens	Keyence, Osaka, Japan	N/A
VH-Z00R/W/T Objective Lens	Keyence, Osaka, Japan	N/A
LSM880 Inverted Confocal microscope	Carl Zeiss, Jena, Germany	N/A
40x/1.2 LD LCI plan-apochromat, Water, Glycerol DIC AutoCorr Objective	Carl Zeiss, Jena, Germany	N/A
Zeiss Z1 Lightsheet microscope	Carl Zeiss, Jena, Germany	N/A
LSFM 5x/0.1 foc excitation objectives	Carl Zeiss, Jena, Germany	N/A
EC-Plan Neofluar 5x/0.16 foc detection objective	Carl Zeiss, Jena, Germany	N/A
Software:
ImageJ/FIJI version 1.54j	www.fiji.sc
R-studio version 2024.04.2 Build 764 + R version 4.2.2	www.posit.co
ZEN 2.3 SP1 FP3 (black) version 14.0.0.0	www.zeiss.com
Microsoft 365 MSO version 2401	www.office.com
Snapgene version 6.1.2	www.snapgene.com
Inkscape 1.3.2 (091e20e, 2023-11-25, custom)	www.inkscape.org

## Sheet: Plant material and plasmids
REAGENT or RESOURCE	SOURCE
Plant material:
Marchantia polymorpha Tak-1	Ishizaki et al. 2008
Marchantia polymorpha Tak-2	Ishizaki et al. 2008
Tak-1xTak-2 + proMpC3HDZ:gMpC3HDZ-VENUS Line 19m ("Line 1" in Fig. S4)	This paper
Tak-1xTak-2 + proMpC3HDZ:gMpC3HDZ-VENUS Line 6f ("Line 2" in Fig. S4)	This paper
Tak-1xTak-2 + proMpC4HDZ:gMpC4HDZ-VENUS Line 11f (Fig. 2)	This paper
Tak-1xTak-2 + proMpC4HDZ:gMpC4HDZ-VENUS Line 5m (Fig. S1)	This paper
Tak-1xTak-2 + proMpYUCCA2:VENUS-NLS Line 30f (Fig. 2)	This paper
Tak-1xTak-2 + proMpYUCCA2:VENUS-NLS Line 6m (Fig. S1)	This paper
Bacterial strains:
Agrobacterium tumefaciens GV3101: GentR, RifR with pSoup plasmid (TetR)	Made in VBC
Escherichia coli: strain DH5a	Made in VBC
Escherichia coli: GreenGate Cloning System	Lampropoulos et al. 2013
Assembled plasmids:
proMpC3HDZ:gMpC3HDZ-VENUS	Wallner and Dolan, 2024
proMpC4HDZ:gMpC4HDZ-VENUS	This paper
proMpYUCCA2:VENUS-NLS	This paper
Greengate module plasmids:
Greengate backbone- pGGZ003
Module A- proMpC3HDZ (4989bp upstream of ATG)	Wallner and Dolan, 2024
Module A- proMpC4HDZ (4309bp upstream of ATG)	This paper
Module A- proMpYUCCA2 (4001bp upstream of ATG)	This paper
Module B- B-dummy	Lampropoulos et al. 2013
Module C- gMpC3HDZ (5756 bp exons + introns)	Wallner and Dolan, 2024
Module C- gMpC4HDZ (3627 bp exons + introns)	This paper
Module C- VENUS, pGGC000	Lampropoulos et al. 2013
Module D- Linker VENUS, pGGD000	Wallner et al., 2023
Module D- Linker NLS	Lampropoulos et al. 2013
Module E- RBCS terminator (from pea)	Lampropoulos et al. 2013
Module F- Chlorsulfuron resistance gene	Sauret-Güeto et al., 2020
Marchantia.info Gene Identifiers:
MpC3HDZ= Mp1g24140
MpC4HDZ= Mp7g09710
MpYUCCA2= Mp8g08780

## Sheet: Primers
Primer:	Sequence (5'->3')
Plant Cloning Primers:
proC4HDZ-for	agtgaagcttggtctcaacctctaattagaatacatatttttgaacgactctaaatgtccc
proC4HDZ-rev	ggcgagaattcggtctcatgtttccttcactgatatcgaaagccacg
gC4HDZ-for	tgaagcttggtctcaggctccatgaggttggggggtgtgac
gC4HDZ-FR1-R	ttggggtccacgcgccattgcattgggtg
gC4HDZ-FR2-F	caatggcgcgtggaccccaaaagaatgtgtttacatctc
gC4HDZ-FR2-R	gagtgctctagaTaccatgcagggaaacatttcgg
gC4HDZ-FR3-F	ccctgcatggtAtctagagcactcactgtagaggttctc
gC4HDZ-rev	ggcgagaattcggtctcactgaagactcgtcgggcacctgaag
proYUC2_Gibs-A-F	gatcgcaccaggtaccacctcctctgagatcagtcattgtacag
proYUC2_Gibs-B-R	ggtaccagtcgactgaatactgtttgtcgacgaaatcagcaaattgatg
Plant Sequencing Primers:
p start for	ggccgcaaccttaattaa
p end rev	gtaccagtcgactgaatactg
g start for	agtattcagtcgactggtacc
tag start rev	gctgaacttgtggccgttt
gVENUS end rev	cgttgtcgaaaccgatgatac
pYUC2 start rev	ccacagtgttctgaaacattc
pYUC2 end for	ctcagacttcgctgctcc
pC3HDZ start rev	caagtgacaccaatgcagc
pC3HDZ end for	cttggcctgcctctagctc
gC3HDZ start rev	cgatagccagctgagaagtgtg
gC3HDZ end for	ggtgtgcagttgtgtagtg
pC4HDZ start rev	ctgaaatttcctgtcgcctc
pC4HDZ end for	gattgcatcgagctcacctg
gC4HDZ start rev	ggcactctttgaacaccc
gC4HDZ end for	ggtgcgactcttaagcaaacc
